# Supplementary material for: Data from a multidisciplinary poll of 178 expert physicians on the usage of non-vitamin K Oral Anticoagulants in patients with atrial fibrillation and venous thromboembolism
Source: Data Brief. 2017 Oct 6;15:532–9. doi: 10.1016/j.dib.2017.09.064 (PMC5651496; doi:10.1016/j.dib.2017.09.064)
Supplement: Supplementary file 1 — Supplementary material [file mmc1.xlsx]

## Sheet: Sheet2
	Full Name		Affiliation
1	Accogli	Michele	Tricase (LE)
2	Achilli	Felice	Monza
3	Agosti	Sergio	Novi Ligure (AL)
4	Agostoni	Piergiuseppe	Milano
5	Aloisi	Bruno	Pedara (CT)
6	Ameri	Pietro	Genova
7	Amico	Antonio Francesco	Galatina (LE)
8	Amitrano	Maria	Avellino
9	Ammirati	Fabrizio	Roma
10	Anastasio	Luigi	Vibo Valentia
11	Andò	Giuseppe	Messina
12	Anselmi	Maurizio	San Bonifacio (VR)
13	Antonicelli	Roberto	Ancona
14	Antoniucci	David	Firenze
15	Arquati	Massimo	Milano
16	Avruscio	Giampiero	Padova
17	Azzolini	Paolo	Roma
18	Baldini	Umberto	Livorno
19	Balsamo	Michele	Manfredonia (FG)
20	Barbato	Ornella	Mirano (VE)
21	Barbieri	Enrico	Negrar (VR)
22	Bartolini	Claudia	Todi (PG)
23	Bernardi	Enrico	Conegliano (TV)
24	Bertorelli	Marcello	Borgo Val di Taro (PR)
25	Bolognese	Leonardo	Arezzo
26	Bolzani	Virginia	Novara
27	Botto	Gianluca	Como
28	Brunetti	Natale	Foggia
29	Calabrò	Paolo	Napoli
30	Calò	Leonardo	Roma
31	Candelmo	Fiore	Avellino
32	Capogrosso	Paolo	Napoli
33	Capucci	Alessandro	Ancona
34	Carini	Massimo	Cremona
35	Carlizza	Anita	Roma
36	Casu	Gavino	Nuoro
37	Catalini	Roberto	Macerata
38	Cavallini	Claudio	Perugia
39	Celentano	Aldo	Napoli
40	Celi	Alessandro	Pisa
41	Cemin	Roberto	Bolzano
42	Chiarandà	Giacomo	Gravina (BA)
43	Ciccone	Marco Matteo	Bari
44	Cireddu	Manuela	Milano
45	Cirrincione	Vincenzo	Palermo
46	Cirrito	Maurilio	Cefalù (PA)
47	Clemente	Michele	Matera
48	Colivicchi	Furio	Roma
49	Contarini	Marco	Siracusa
50	Cosentino	Eugenio	Bologna
51	Costantino	Marco Fabio	Potenza
52	Cuccia	Claudio	Brescia
53	Cupini	Maria Letizia	Roma
54	D'Angelo	Armando	Milano
55	D'Onofrio	Antonio	Napoli
56	Dalla Vestra	Michele	Mestre (VE)
57	Damiano	Michele	Acerra (NA)
58	Danzi	Gian Battista	Pietra Ligure (SV)
59	De Angelis	Giuseppe	Rho (MI)
60	De Caterina	Raffaele	Chieti
61	De Cesare	Nicoletta	Osio di Sotto (BG)
62	De Donato	Maria Teresa	Salerno
63	Dell'Anna	Rita	Pisa
64	Dentali	Francesco	Varese
65	Dessanai	Maria Antonietta	Milano
66	Di Minno	Giovanni	Napoli
67	Di Monaco	Antonio	Acquaviva delle Fonti (BA)
68	Di Nisio	Marcello	Chieti
69	Di Pasquale	Giuseppe	Bologna
70	Di Pede	Francesco	San Donà Di Piave (VE)
71	Domenicucci	Stefano	Genova
72	Esposito	Francesca	Mercogliano (AV)
73	Favale	Stefano	Bari
74	Fedele	Francesco	Roma
75	Ferrara	Sara	Pedara (CT)
76	Ferri	Claudio	L'Aquila
77	Ferro	Giovanni	Palermo
78	Fontanella	Andrea	Napoli
79	Fresco	Claudio	Udine
80	Fucili	Alessandro	Ferrara
81	Galimberti	Daniela	Reggio Emilia
82	Gallone	Giuseppe	Monza
83	Gigantino	Alberto	Salerno
84	Giordano	Gabriele	Acerra (NA)
85	Greco	Cesare	Roma
86	Imbalzano	Egidio	Messina
87	Indolfi	Ciro	Catanzaro
88	Laffi	Mattia	Genova
89	Landolina	Maurizio	Crema (CR)
90	Licciardello	Gianni	Augusta (SR)
91	Liso	Armando	Lecce
92	Lopriore	Vincenzo	Monopoli (BA)
93	Lunati	Maurizio	Milano
94	Macchi	Andrea	Busto Arsizio (VA)
95	Magliari	Francesco	Lecce
96	Malatino	Lorenzo	Catania
97	Marchese	Francesco	Benevento
98	Marchetti	Gabriello	Bologna
99	Marcucci	Rossella	Firenze
100	Margheriti	Riccardo	Roma
101	Margonato	Alberto	Milano
102	Marrocco	Fausto	Cassino
103	Mascia	Franco	Caserta
104	Mattei	Luisa	Gorizia
105	Mazzone	Carmine	Trieste
106	Melillo	Guido	Roma
107	Meloni	Luigi	Cagliari
108	Modugno	Giuseppe	Bisceglie (BT)
109	Moia	Marco	Milano
110	Moizi	Maurizio	Sondrio
111	Molteni	Mauro	Vimercate (MB)
112	Morfino	Michela	Genova
113	Nardi	Federico	Verbania (VB)
114	Nassiacos	Daniele	Saronno (VA)
115	Navazio	Alessandro	Gustalla (RE)
116	Nigro	Gerardo	Napoli
117	Nodari	Savina	Brescia
118	Noussan	Patrizia	Torino
119	Orlandini	Francesco	La Spezia
120	Paciaroni	Maurizio	Perugia
121	Pagliani	Leopoldo	Motta di Livenza (TV)
122	Paloscia	Leonardo	Pescara
123	Pardi	Stefano	Frosinone
124	Parente	Fernando	Lecce
125	Patti	Giuseppe	Roma
126	Petacchi	Daniele	Sarzana (SP)
127	Pirrone	Giuseppe	Sciacca (AG)
128	Polizzi	Giovanni	Partinico (PA)
129	Porcu	Maurizio	Cagliari
130	Porfidia		Roma
131	Pozzessere	Claudio	Roma
132	Prisco	Domenico	Firenze
133	Raisaro	Arturo	Pavia
134	Ramondo	Angelo	Vicenza
135	Rapacciuolo	Antonio	Napoli
136	Rasetti	Gerardo	Pescara
137	Re	Roberta	Novara
138	Resta	Manuela	Bari
139	Riccardi	Riccardo	PINEROLO (TO)
140	Riccioni	Graziano	Manfredonia
141	Rillo	Mariano	Taranto
142	Rossini	Roberta	Bergamo
143	Rupoli	Serena	Ancona
144	Saccà	Salvatore	Mirano (VE)
145	Salvetti	Massimo	Brescia
146	Sangiuolo	Raffaele	Napoli
147	Santoro	Daniela	Cassano Delle Murge (BA)
148	Sarullo	Filippo	Palermo
149	Scaccia	Alberto	Frosinone
150	Scherillo	Marino	Benevento
151	Schinco	Pier Carla	Torino
152	Senatore	Gaetano	Cirié (TO)
153	Sganzerla	Paolo	Bergamo
154	Sibilio	Gerolamo	Pozzuoli (NA)
155	Silvestri	Federico	Latisana (UD)
156	Sollazzo	Vito	San Severo
157	Spinosa	Caterina	Acquaviva delle Fonti (BA)
158	Stabile	Giuseppe	Napoli
159	Suppi	Roberto	Verona
160	Testa	Sophie	Cremona
161	Tizzani	Emanuele	Rivoli (TO)
162	Tonello	Diego	Castelfranco Veneto (TV)
163	Toschi	Vincenzo	Milano
164	Toso	Elisabetta	Torino
165	Trianni	Massimo	Lecce
166	Tropeano	Pietro	Pordenone
167	Tuccillo	Bernardino	Napoli
168	Uguccioni	Massimo	Roma
169	Ventrella	Francesco	Cerignola (FG)
170	Vescovo	Giorgio	Padova
171	Villalta	Sabina	Treviso
172	Villani	Giovanni Quinto	PIACENZA
173	Violi	Francesco	Roma
174	Vivaldi	Francesco	Lido Di Camaiore (LU)
175	Volpe	Massimo	Roma
176	Zacà	Valerio	Siena
177	Zanini	Roberto	Mantova
178	Zerauschek	Francesca	Firenze
